# Supplementary material for: Antiviral Activity of 1-Deoxynojirimycin Extracts of Mulberry Leaves Against Porcine Epidemic Diarrhea Virus
Source: Animals (Basel). 2025 Apr 23;15(9):1207. doi: 10.3390/ani15091207 (PMC12071020; doi:10.3390/ani15091207)
Supplement: Supplementary file 1 [file animals-15-01207-s001.zip]

Archive with 16 entries (12 files):
- animals-3512138 WB original data/Figure S1/
- animals-3512138 WB original data/Figure S1/Fig.2 S1 marked.tif
- animals-3512138 WB original data/Figure S1/Fig.2 S1 original data.tif
- animals-3512138 WB original data/Figure S1/Fig.2 S1.tif
- animals-3512138 WB original data/Figure S2/
- animals-3512138 WB original data/Figure S2/Fig.2 S2 marked.tif
- animals-3512138 WB original data/Figure S2/Fig.2 S2 original data.tif
- animals-3512138 WB original data/Figure S2/Fig.2 S2.tif
- animals-3512138 WB original data/Figure S3/
- animals-3512138 WB original data/Figure S3/Fig.3 S3 marked.tif
- animals-3512138 WB original data/Figure S3/Fig.3 S3 original data.tif
- animals-3512138 WB original data/Figure S3/Fig.3 S3.tif
- animals-3512138 WB original data/Figure S4/
- animals-3512138 WB original data/Figure S4/Fig.3 S4 marked.jpg
- animals-3512138 WB original data/Figure S4/Fig.3 S4 original data.tif
- animals-3512138 WB original data/Figure S4/Fig.3 S4.tif
